# Supplementary material for: The novel multiple sclerosis susceptibility gene ATXN1 regulates B cell receptor signaling in B-1a cells
Source: Mol Brain. 2021 Jan 21;14:19. doi: 10.1186/s13041-020-00715-0 (PMC7819313; doi:10.1186/s13041-020-00715-0)
Supplement: Supplementary file 3 — Additional file 3. Significant differentially expressed genes (DEGs) in Atxn1-null and wildtype B-1a cells. [file 13041_2020_715_MOESM3_ESM.xlsx]

## Sheet: WTvsKO
Gene name	logFC	PValue	FDR
Neurl3	-0.936565	6.22e-06	0.00233364
Ctla4	1.72622	6.89e-08	6.03e-05
Nrp2	1.43036	1.13e-08	1.23e-05
Tns1	0.838711	0.000190185	0.0356542
C130026I21Rik	2.25771	1e-06	0.000598748
Gpr55	0.902769	4.44e-06	0.00187878
Il10	1.75424	3.62e-06	0.00169646
E330020D12Rik	0.712309	0.000280922	0.0455129
Dnm3	1.93919	2.72e-07	0.00020978
Mrc1	1.99807	2.25e-06	0.00118
Chst1	1.94922	9.33e-05	0.0195211
Fcrl5	1.22578	1.05e-09	1.53e-06
Asph	1.89549	0.00020291	0.0369831
Cdh17	1.06785	1.88e-07	0.000154041
AI427809	1.61032	4.85e-06	0.00192825
Rap1gap	0.993627	8.17e-06	0.00289866
Prkcz	0.929046	0.000193069	0.0356851
Cd36	1.03789	1.65e-06	0.00090467
Jchain	1.85199	2.29e-14	1e-10
Pon3	1.00017	0.000279842	0.0455129
Trbc2	-1.3737	9.75e-06	0.0032799
Igkv12-89	2.59696	2.31e-22	3.03e-18
Igkv5-39	1.91714	9.01e-10	1.48e-06
Cd8b1	1.68573	9.14e-05	0.0195211
Gm1965	2.12749	4.83e-05	0.0124229
Dyrk4	1.76096	0.000276235	0.0455129
Ccnd2	0.872488	6.23e-05	0.0157194
Clec2g	1.58544	3.81e-06	0.00172405
Klrd1	-0.970189	0.000136073	0.0266521
Sox5	1.17477	3.07e-05	0.00896377
Gm32914	2.14833	1.32e-05	0.00433329
B3gnt8	-0.874089	0.000248841	0.0418658
Axl	1.29236	2.21e-05	0.00659004
Zbtb32	0.921155	4.25e-05	0.0114536
Fah	1.02831	5.66e-07	0.000380995
Tenm4	1.14296	6.5e-05	0.0160973
Fcer2a	-0.84589	0.000209487	0.0375981
Tnfrsf19	1.71914	2.12e-09	2.78e-06
Stc1	2.84764	3e-07	0.000218599
Lmo7	1.05456	9.05e-06	0.003124
Cd3d	-1.46766	7.25e-05	0.0169872
Gramd2	1.64695	5.57e-06	0.00215031
Lipc	0.822016	0.000169142	0.0321688
Plscr1	0.836525	2.07e-05	0.0063287
Ackr2	1.18894	3.11e-06	0.00156879
Ccr1	1.11663	2.46e-08	2.48e-05
Emid1	-1.02443	0.000217744	0.0375981
Tcf7	-0.98636	9.02e-05	0.0195211
Cpd	1.72844	1.47e-14	9.67e-11
Ccl5	-1.33825	6.07e-07	0.000380995
Prkca	0.754685	0.000161102	0.0310903
Gm34084	-5.18463	2.61e-11	5.72e-08
Gm47792	-2.45352	7.81e-05	0.0179748
Mylip	-0.717237	0.000215052	0.0375981
Diras2	1.50422	1.63e-06	0.00090467
Naip1	2.65771	1.97e-05	0.00616472
AF067061	0.918096	3.78e-05	0.0105584
Prkar2b	0.951827	0.000133134	0.0264714
Ahnak2	1.379	6.75e-05	0.0164077
Ighg2c	2.26633	3.34e-06	0.00162445
Ighg2b	2.76367	4.96e-09	5.92e-06
Ighv7-3	1.62371	5.52e-14	1.81e-10
Ighv9-4	1.98847	0.000215484	0.0375981
Ighv6-6	1.24721	6.52e-06	0.00237807
Ighv1-47	2.05349	1.61e-05	0.00515892
Ighv8-5	1.59428	9.37e-05	0.0195211
Ighv1-55	1.91855	2.29e-11	5.72e-08
Eppk1	2.33189	0.00012033	0.0246733
Iglc1	1.04276	7.97e-05	0.0180282
Iglv1	1.15478	4.65e-05	0.0122072
Sidt1	-0.929437	0.000126759	0.0255918
Robo1	2.75246	3.66e-10	6.87e-07
Hspa1b	-1.98052	6.1e-07	0.000380995
Hspa1a	-1.96475	4.23e-06	0.00184868
Satb1	-0.901385	4.64e-06	0.00190287
Nrep	2.3919	3.57e-08	3.35e-05
Zfp608	-0.806518	0.000221733	0.0377897
Ctsw	-1.19863	3.29e-05	0.00938003
Ms4a4b	-1.06748	7.02e-05	0.0167506
Oosp1	1.19032	4.28e-05	0.0114536
Hspa12a	1.24537	8.56e-05	0.0190451

## Sheet: MOG-WTvsMOG-KO
Gene name	logFC	PValue	FDR
Neurl3	-0.645949	4.11e-05	0.00881618
Ctla4	1.14771	2.86e-08	2.72e-05
Nrp2	1.20502	2.77e-08	2.72e-05
Adam23	-0.637894	0.000424809	0.0468068
Ikzf2	-1.18074	0.000427201	0.0468068
Tns1	0.766468	1.55e-05	0.00421309
Serpine2	0.905922	0.000129521	0.0208428
C130026I21Rik	1.56184	3.15e-07	0.00019985
Gpr55	0.648745	4.17e-05	0.00881618
Il10	1.26976	1.95e-05	0.00491113
E330020D12Rik	0.57539	0.000154215	0.023082
Dnm3	1.31152	0.0002322	0.0312438
Prkcq	-1.2811	0.000423149	0.0468068
Ntng2	0.988107	4.23e-06	0.0016114
Csrnp3	2.84602	1.72e-07	0.000127559
Chst1	1.76009	1.26e-05	0.00382909
Dusp2	-0.664929	0.000129867	0.0208428
Cd93	-0.949505	1.13e-06	0.000486797
Klhl13	1.78837	9.16e-06	0.00290434
Gm15228	1.49451	0.000136832	0.0216993
Fcrl5	0.778187	5.46e-07	0.000316345
Tent5c	0.690342	0.000110344	0.0190895
Cnn3	-0.659708	4.94e-05	0.0098223
Lef1	-0.987611	4.92e-05	0.0098223
Cdh17	0.602707	0.000321022	0.0392324
Ermap	1.93518	0.000416949	0.0468068
Prkcz	0.70764	0.000222126	0.0305045
Cd36	0.714863	0.000168663	0.0246896
Rbm47	0.688026	0.000239893	0.0316087
Jchain	1.89774	2.97e-09	4.39e-06
Gpat3	-1.15251	0.00034634	0.0411928
Bhlha15	1.54728	9.11e-06	0.00290434
Met	1.26488	0.000178005	0.025774
Creb3l2	0.666098	0.000143961	0.0219216
Trbc2	-1.5655	0.000301444	0.0371809
Igkv1-117	0.958718	1.84e-05	0.00470259
Igkv16-104	1.64311	5.23e-05	0.0101026
Igkv4-91	1.54972	8.57e-16	3.81e-12
Igkv12-89	2.81102	4.14e-19	2.76e-15
Igkv5-48	1.55962	3.28e-06	0.00128649
Igkv12-44	2.08904	1.68e-05	0.00445259
Igkv5-39	1.29224	3.61e-05	0.00801017
Igkc	0.661456	0.000299907	0.0371809
Clec2g	1.10257	4.69e-05	0.00976248
Klra1	-1.50298	0.000229939	0.0312438
Sox5	0.95013	0.000103836	0.0181999
Gm32914	1.94191	7.35e-07	0.000362786
Axl	0.967181	0.000256139	0.0331265
Pde8a	0.686719	3.76e-05	0.00820642
Fah	0.770648	2.19e-06	0.000911715
Irf7	-0.656818	2.76e-05	0.00656744
Vpreb3	-0.879793	0.000199902	0.0280305
Icosl	-0.808105	1.26e-07	0.000104918
Ckap4	0.565207	0.000379435	0.0443374
Fgd6	0.640104	0.000411099	0.0468055
Fcer2a	-0.75742	6.55e-07	0.000348834
Dusp4	1.15035	6.48e-07	0.000348834
3425401B19Rik	0.870845	5.3e-06	0.00195944
Trac	-1.52082	0.000392436	0.0454578
Gm43305	0.635905	0.00012822	0.0208428
Tnfrsf19	1.18977	1.34e-07	0.000104918
Stc1	1.91261	7.79e-05	0.0146142
Lmo7	0.745187	0.00039979	0.0459104
Spry2	-1.11111	0.000197925	0.0280305
Cd3d	-1.5705	0.000328619	0.03955
Cyp11a1	0.874576	1.43e-05	0.00396101
Ackr2	0.840905	2.86e-05	0.00668295
Cxcr6	-1.63184	0.000329558	0.03955
Ccr1	0.656308	4.87e-05	0.0098223
Tcf7	-0.971652	1e-05	0.00310342
Spns3	-0.781211	9.32e-05	0.0168176
Cpd	1.30766	2.11e-12	7.01e-09
Myo1d	1.01341	3.05e-06	0.00123109
Ccl5	-1.34005	5.08e-05	0.00995943
Slc4a1	2.47333	0.000205211	0.0284752
Adam11	-0.791975	1.7e-05	0.00445259
Prkca	0.604037	0.000120534	0.0203245
Edaradd	-1.03494	9.56e-07	0.000424701
Mcur1	-0.644255	3.2e-05	0.0073531
Gm34084	-3.58698	3.09e-10	5.15e-07
Gm47792	-1.93513	1.36e-05	0.00396101
Diras2	1.26973	3.35e-09	4.47e-06
Prkar2b	0.881069	5.64e-06	0.00203008
Fos	0.575163	0.000143681	0.0219216
Ifi27l2a	-0.678846	3.46e-05	0.00781915
AU015791	1.97793	1.43e-05	0.00396101
Ahnak2	0.973181	0.000144816	0.0219216
Ighg2c	2.17922	8.38e-07	0.000398883
Ighg2b	1.75277	1.26e-11	2.8e-08
Ighg1	1.37071	3.6e-07	0.0002182
Ighg3	0.757674	6.81e-06	0.00235429
Ighv5-4	2.51674	8.04e-29	1.07e-24
Ighv3-1	2.44537	4.38e-11	8.34e-08
Ighv7-3	1.08327	2.02e-05	0.0049759
Ighv12-3	1.01366	7.06e-07	0.000361512
Ighv6-3	0.923244	8.03e-05	0.0148615
Ighv6-6	1.07993	1.89e-07	0.000132496
Ighv8-2	1.99904	6.19e-08	5.49e-05
Ighv1-52	1.92077	0.00029281	0.0367973
Ighv1-55	2.2842	6e-12	1.6e-08
Ighv1-61	2.93843	9.64e-05	0.0171269
Ighv1-78	1.05184	0.000166924	0.0246896
Il7r	-1.01959	0.000237098	0.0315838
Gm34759	3.15516	4.93e-09	5.96e-06
Apol7c	-0.843564	0.000122134	0.0203369
Apol7e	-1.78908	0.000371702	0.043818
Cacnb3	-1.27817	2.39e-07	0.000159071
Dgkg	1.80348	5.89e-05	0.0112178
Rtp4	-0.864398	0.00024203	0.0316087
Sidt1	-0.755061	0.00045734	0.0495303
St3gal6	0.540836	0.000285518	0.0362228
Robo1	2.02558	2.15e-08	2.39e-05
Trim40	1.2746	6.89e-06	0.00235429
Satb1	-0.882156	9.14e-07	0.000419931
Nrep	1.39771	2.34e-05	0.00565877
Fbn2	1.43814	0.000116296	0.0198612
Ctsw	-1.13222	0.000428678	0.0468068
Ms4a4c	-0.71849	7.08e-06	0.00235819
Ms4a4b	-1.37364	0.000180446	0.0258465
Oosp1	0.913395	9.34e-05	0.0168176
Ifit1bl1	-0.79244	0.000265345	0.0339872
Cpeb3	2.00564	1.39e-05	0.00396101
Hspa12a	0.909477	0.000139638	0.0218838

## Sheet: WTvsMOG-WT
Gene name	logFC	PValue	FDR
Il1r2	1.7911	8.71e-05	0.028191
Chil1	4.72226	3.63e-10	3.44e-07
Ifi205	1.46762	2.58e-05	0.0100733
Lcn2	6.83224	7.42e-25	3.86e-21
Bmf	-0.707085	9.44e-06	0.00500671
Il1b	1.18714	9.3e-05	0.0293688
Fcrl5	0.631011	1.91e-05	0.00790224
S100a8	5.73467	9.22e-25	3.86e-21
S100a9	5.92761	1.16e-24	3.86e-21
Chil3	5.64139	2.12e-19	4.02e-16
Jun	-0.742061	5.71e-06	0.0031562
Csf3r	2.36094	2.15e-09	1.78e-06
Fosb	-1.02449	1.42e-06	0.0009395
Cd177	5.43219	4.06e-18	6.74e-15
Zfp36	-0.642208	2.98e-05	0.0109705
Ppp1r15a	-0.688529	1.58e-05	0.00723259
Akap12	-0.880762	1.8e-05	0.00774108
Lilr4b	1.70573	0.000110083	0.0331825
Vpreb3	-0.93963	1.85e-06	0.00111337
Lyz2	2.53933	1.27e-08	9.34e-06
Cpm	-0.704672	2.86e-05	0.0108411
Fcer2a	-0.755436	1.41e-05	0.00669522
Hp	4.98565	1.39e-11	1.68e-08
Mmp8	4.5403	3.71e-11	3.79e-08
Col5a3	-1.87946	4.46e-06	0.00257447
Plscr1	0.597886	5.1e-05	0.0173384
Camp	5.55246	1.39e-20	3.07e-17
Ngp	5.96391	2.08e-24	5.53e-21
Ltf	6.05781	5.88e-25	3.86e-21
Ccr1	0.709751	1.19e-05	0.00608909
Rps27a	0.561781	0.000149807	0.044153
Cpd	0.716137	0.000170633	0.0491978
Slfn4	4.35689	5.11e-13	6.78e-10
Serinc5	-0.629648	7.24e-05	0.0240059
Sdc1	-0.974254	1.6e-06	0.00101285
Fos	-0.902991	1.22e-09	1.08e-06
Retnlg	4.90968	2.05e-11	2.27e-08
Itgb2l	5.91175	2.12e-13	3.13e-10
Hspa1b	-1.65576	1.41e-05	0.00669522
Hspa1a	-1.72865	4.75e-05	0.0170137
Treml2	-0.604367	1.81e-05	0.00774108
C3	3.16646	2.49e-08	1.74e-05
Egr1	-0.679766	5.08e-05	0.0173384
Zfp608	-0.707759	2.06e-05	0.00829699
Mpeg1	0.617487	0.000103607	0.0319568
Gda	3.34974	6.61e-09	5.15e-06

## Sheet: KOvsMOG-KO
Gene name	logFC	PValue	FDR
Rab7b	1.47857	5.03e-06	0.0031634
Lcn2	6.2552	4.56e-14	1.54e-10
Cd93	-1.21538	4.51e-07	0.000347837
S100a8	5.82233	2.32e-13	6.14e-10
S100a9	5.87483	4.66e-14	1.54e-10
Chil3	5.87863	9.69e-13	1.83e-09
Igkv4-91	1.30446	4.71e-09	5.22e-06
Igkv5-48	1.82672	1.64e-05	0.00915693
Cd177	6.18393	2.35e-11	3.88e-08
Akap12	-1.0583	5e-07	0.000347837
Vpreb3	-1.38023	4.97e-07	0.000347837
Lyz2	3.75697	2.09e-09	2.76e-06
Adgrg3	2.25533	1.66e-05	0.00915693
Hp	5.62043	4.88e-09	5.22e-06
Camp	6.31875	5.31e-13	1.17e-09
Ngp	6.04227	3.32e-14	1.54e-10
Ltf	6.26295	4.29e-14	1.54e-10
Slfn4	3.4495	4.16e-06	0.00275176
Slc4a1	4.26499	3.23e-07	0.000266915
Ighv2-2	-3.00365	5.19e-05	0.027447
Ighv5-4	2.21594	1.57e-10	2.31e-07
Ighv12-3	1.28039	2.08e-08	1.94e-05
Iglv1	-1.13242	7.67e-05	0.0389895
Rab44	3.02193	1.62e-05	0.00915693
C3	4.38138	2.2e-08	1.94e-05
Dntt	2.73983	5.13e-09	5.22e-06
