# Supplementary material for: The novel multiple sclerosis susceptibility gene ATXN1 regulates B cell receptor signaling in B-1a cells
Source: Mol Brain. 2021 Jan 21;14:19. doi: 10.1186/s13041-020-00715-0 (PMC7819313; doi:10.1186/s13041-020-00715-0)
Supplement: Supplementary file 5 — Additional file 5. List of significant gene ontology (GO) terms from cross-sectional and longitudinal comparisons. [file 13041_2020_715_MOESM5_ESM.xlsx]

## Sheet: KO vs WT
Up-regulated genes enriched GO terms
GroupID	Category	Term	Description	LogP	Log(q-value)	InTerm_InList	Genes	Symbols
1_Summary	GO Biological Processes	GO:0050853	B cell receptor signaling pathway	-11.7176	-7.4403	11/181	12477,16016,110785,238427,329693,404711,629822,629915,636260,640506,780932,12491,22038,16153,26362,110351,19876,16069,17940,12526,12557,18762,18750,17533,103967	Ctla4,Ighg2b,Iglc1,Ighv6-6,Fcrl5,Ighg2c,Ighv7-3,Ighv1-47,Ighv9-4,Ighv8-5,Ighv1-55,Cd36,Plscr1,Il10,Axl,Rap1gap,Robo1,Jchain,Naip1,Cd8b1,Cdh17,Prkcz,Prkca,Mrc1,Dnm3
2_Summary	GO Biological Processes	GO:1902105	regulation of leukocyte differentiation	-4.67243	-1.9749	7/312	12477,12768,18750,18762,26362,70809,227326,18187,12557,16153,329693,12491,19876,29820,22038,12444,19088	Ctla4,Ccr1,Prkca,Prkcz,Axl,Clec2g,Gpr55,Nrp2,Cdh17,Il10,Fcrl5,Cd36,Robo1,Tnfrsf19,Plscr1,Ccnd2,Prkar2b
3_Summary	GO Biological Processes	GO:0006954	inflammatory response	-4.56357	-1.87732	10/740	12768,16016,16153,17940,18750,18762,22038,26362,59289,76969,29820	Ccr1,Ighg2b,Il10,Naip1,Prkca,Prkcz,Plscr1,Axl,Ackr2,Chst1,Tnfrsf19
4_Summary	GO Biological Processes	GO:0006874	cellular calcium ion homeostasis	-4.37965	-1.7044	8/476	12491,12768,18750,20855,59289,65973,227326,329693,546134,19088	Cd36,Ccr1,Prkca,Stc1,Ackr2,Asph,Gpr55,Fcrl5,Gramd2,Prkar2b
5_Summary	GO Biological Processes	GO:0071222	cellular response to lipopolysaccharide	-3.91287	-1.28877	6/285	12491,16153,17533,18750,22038,26362,16142,18762,384411,620017,27528,223650,100041194,269823,103967,12768,16016	Cd36,Il10,Mrc1,Prkca,Plscr1,Axl,Iglv1,Prkcz,Igkv12-89,Igkv5-39,Nrep,Eppk1,Ahnak2,Pon3,Dnm3,Ccr1,Ighg2b
6_Summary	GO Biological Processes	GO:0098609	cell-cell adhesion	-3.65674	-1.0784	9/772	12477,12557,16153,18750,18762,19876,23966,110351,380928,12526,12768,26362	Ctla4,Cdh17,Il10,Prkca,Prkcz,Robo1,Tenm4,Rap1gap,Lmo7,Cd8b1,Ccr1,Axl
7_Summary	Reactome Gene Sets	R-MMU-1280218	Adaptive Immune System	-3.37823	-0.849106	8/666	12477,12491,12526,17533,70809,103967,110351,380928	Ctla4,Cd36,Cd8b1,Mrc1,Clec2g,Dnm3,Rap1gap,Lmo7
8_Summary	GO Biological Processes	GO:0050678	regulation of epithelial cell proliferation	-3.29202	-0.807098	6/372	12444,16153,18750,19876,110351,223650,18187,20855,21961,26362,12477,65973,20678,103967,27528	Ccnd2,Il10,Prkca,Robo1,Rap1gap,Eppk1,Nrp2,Stc1,Tns1,Axl,Ctla4,Asph,Sox5,Dnm3,Nrep
9_Summary	GO Biological Processes	GO:0030100	regulation of endocytosis	-2.8318	-0.435306	5/307	12491,16016,18750,26362,110351	Cd36,Ighg2b,Prkca,Axl,Rap1gap
10_Summary	GO Biological Processes	GO:0098742	cell-cell adhesion via plasma-membrane adhesion molecules	-2.58332	-0.245526	4/211	12557,16153,19876,23966	Cdh17,Il10,Robo1,Tenm4
11_Summary	GO Biological Processes	GO:0051345	positive regulation of hydrolase activity	-2.50314	-0.195008	6/531	18762,19876,22038,65973,110351,227326	Prkcz,Robo1,Plscr1,Asph,Rap1gap,Gpr55
Down-regulated genes enriched GO terms
GroupID	Category	Term	Description	LogP	Log(q-value)	InTerm_InList	Genes	Symbols
1_Summary	GO Biological Processes	GO:0042110	T cell activation	-4.3191	-0.472561	5/518	12500,20230,20304,21414,269023,100125263	Cd3d,Satb1,Ccl5,Tcf7,Zfp608,Trbc2
2_Summary	KEGG Pathway	ko04612	Antigen processing and presentation	-4.26323	-0.472561	3/91	15511,16643,193740,12500,20304,14128,218203,13041	Hspa1b,Klrd1,Hspa1a,Cd3d,Ccl5,Fcer2a,Mylip,Ctsw
3_Summary	GO Biological Processes	GO:0002449	lymphocyte mediated immunity	-2.29263	0	3/434	14128,16643,100125263	Fcer2a,Klrd1,Trbc2

## Sheet: MOG-KO vs MOG-WT
Up-regulated genes enriched GO terms
GroupID	Category	Term	Description	LogP	Log(q-value)	InTerm_InList	Genes	Symbols
1_Summary	GO Biological Processes	GO:0050853	B cell receptor signaling pathway	-20.4641	-16.231	18/181	12477,16016,16017,16071,213570,238427,329693,380795,382696,404711,435321,629822,629845,629849,674018,777688,780803,780932,12491,27028,16153,19876,17295,26362,18762,20533,12557,18750,20720,16069,619846,103967	Ctla4,Ighg2b,Ighg1,Igkc,Ighv1-78,Ighv6-6,Fcrl5,Ighg3,Ighv1-52,Ighg2c,Ighv12-3,Ighv7-3,Ighv6-3,Ighv8-2,Ighv1-61,Ighv5-4,Ighv3-1,Ighv1-55,Cd36,Ermap,Il10,Robo1,Met,Axl,Prkcz,Slc4a1,Cdh17,Prkca,Serpine2,Jchain,Igkv5-48,Dnm3
2_Summary	GO Biological Processes	GO:0000302	response to reactive oxygen species	-7.23934	-4.54181	9/202	12491,13070,14281,16153,17295,18584,18750,20533,26362,12768,29820,59289,18762	Cd36,Cyp11a1,Fos,Il10,Met,Pde8a,Prkca,Slc4a1,Axl,Ccr1,Tnfrsf19,Ackr2,Prkcz
3_Summary	GO Biological Processes	GO:0002440	production of molecular mediator of immune response	-6.06496	-3.37871	10/362	12491,16098,16153,18762,381778,384411,434033,545851,619846,620017	Cd36,Igkv1-117,Il10,Prkcz,Igkv16-104,Igkv12-89,Igkv4-91,Igkv12-44,Igkv5-48,Igkv5-39
4_Summary	GO Biological Processes	GO:1902105	regulation of leukocyte differentiation	-4.70303	-2.05919	8/312	12477,12768,14281,18750,18762,26362,70809,227326,12557,16071,12491,17295,18584,19876,29820,319520,20855,59289,329693,16153,20533,20720	Ctla4,Ccr1,Fos,Prkca,Prkcz,Axl,Clec2g,Gpr55,Cdh17,Igkc,Cd36,Met,Pde8a,Robo1,Tnfrsf19,Dusp4,Stc1,Ackr2,Fcrl5,Il10,Slc4a1,Serpine2
5_Summary	Reactome Gene Sets	R-MMU-194138	Signaling by VEGF	-3.4977	-1.01278	4/88	18187,18750,18762,26362,19876,17295,171171	Nrp2,Prkca,Prkcz,Axl,Robo1,Met,Ntng2
6_Summary	GO Biological Processes	GO:0002861	regulation of inflammatory response to antigenic stimulus	-3.42808	-0.970313	3/38	16016,16017,16153,12768,18750,18762,26362,59289,76969,12491,17295	Ighg2b,Ighg1,Il10,Ccr1,Prkca,Prkcz,Axl,Ackr2,Chst1,Cd36,Met
7_Summary	GO Biological Processes	GO:0007596	blood coagulation	-3.41288	-0.961641	5/167	12491,18750,20533,20720,26362,12477,12557,16153,18762,19876,171171,380928,27528,100041194,17295,74645,195359,13070,19088,208922	Cd36,Prkca,Slc4a1,Serpine2,Axl,Ctla4,Cdh17,Il10,Prkcz,Robo1,Ntng2,Lmo7,Nrep,Ahnak2,Met,Tent5c,Trim40,Cyp11a1,Prkar2b,Cpeb3
8_Summary	KEGG Pathway	ko04360	Axon guidance	-3.32	-0.90002	5/175	17295,18750,18762,19876,171171,20678,20720,27528,103967,110197,208647,208922,13998,227326,18187,20855,21961,12768	Met,Prkca,Prkcz,Robo1,Ntng2,Sox5,Serpine2,Nrep,Dnm3,Dgkg,Creb3l2,Cpeb3,Fgd6,Gpr55,Nrp2,Stc1,Tns1,Ccr1
9_Summary	GO Biological Processes	GO:0010563	negative regulation of phosphorus metabolic process	-2.93626	-0.613875	8/567	17295,18750,18762,19088,20533,77771,319520,338367,20720	Met,Prkca,Prkcz,Prkar2b,Slc4a1,Csrnp3,Dusp4,Myo1d,Serpine2
10_Summary	Reactome Gene Sets	R-MMU-168898	Toll-like Receptor Cascades	-2.74268	-0.452144	4/140	12491,14281,103967,319520	Cd36,Fos,Dnm3,Dusp4
11_Summary	GO Biological Processes	GO:0071363	cellular response to growth factor stimulus	-2.70922	-0.427542	8/616	14119,14281,16153,18187,18584,19876,20678,27528	Fbn2,Fos,Il10,Nrp2,Pde8a,Robo1,Sox5,Nrep
12_Summary	KEGG Pathway	ko05031	Amphetamine addiction	-2.68874	-0.420034	3/68	14281,18750,208647,13070,110197,20678,20855	Fos,Prkca,Creb3l2,Cyp11a1,Dgkg,Sox5,Stc1
13_Summary	GO Biological Processes	GO:0050807	regulation of synapse organization	-2.43322	-0.242716	5/278	16153,18187,18750,103967,171171,12557,19876	Il10,Nrp2,Prkca,Dnm3,Ntng2,Cdh17,Robo1
14_Summary	GO Biological Processes	GO:0019932	second-messenger-mediated signaling	-2.21212	-0.0961733	6/446	12491,12768,17341,19088,59289,100504518	Cd36,Ccr1,Bhlha15,Prkar2b,Ackr2,3425401B19Rik
15_Summary	KEGG Pathway	ko04660	T cell receptor signaling pathway	-2.18117	-0.0857051	3/103	12477,14281,16153,20720,26362	Ctla4,Fos,Il10,Serpine2,Axl
16_Summary	GO Biological Processes	GO:0019731	antibacterial humoral response	-2.1696	-0.0798116	3/104	16017,16069,404711,20533,20855	Ighg1,Jchain,Ighg2c,Slc4a1,Stc1
Down-regulated genes enriched GO terms
GroupID	Category	Term	Description	LogP	Log(q-value)	InTerm_InList	Genes	Symbols
1_Summary	GO Biological Processes	GO:0042110	T cell activation	-5.50549	-1.24691	8/518	12500,16197,16842,18761,20230,20304,21414,50723,12297	Cd3d,Il7r,Lef1,Prkcq,Satb1,Ccl5,Tcf7,Icosl,Cacnb3
2_Summary	GO Biological Processes	GO:0002250	adaptive immune response	-5.09025	-1.24691	8/590	12500,14128,16197,16842,18761,50723,54123,100125263,12297	Cd3d,Fcer2a,Il7r,Lef1,Prkcq,Icosl,Irf7,Trbc2,Cacnb3
3_Summary	GO Biological Processes	GO:0070233	negative regulation of T cell apoptotic process	-4.86773	-1.24691	3/26	16197,18761,20304,16842,20230,50723,21414,100125263,80901,17064,54123	Il7r,Prkcq,Ccl5,Lef1,Satb1,Icosl,Tcf7,Trbc2,Cxcr6,Cd93,Irf7
4_Summary	GO Biological Processes	GO:0009615	response to virus	-3.81726	-0.836655	5/286	20304,54123,67775,76933,667373,16197,100125263	Ccl5,Irf7,Rtp4,Ifi27l2a,Ifit1bl1,Il7r,Trbc2
5_Summary	GO Biological Processes	GO:0002819	regulation of adaptive immune response	-3.22442	-0.533268	4/216	14128,16197,18761,54123,12500,16842,20304,22364	Fcer2a,Il7r,Prkcq,Irf7,Cd3d,Lef1,Ccl5,Vpreb3
6_Summary	KEGG Pathway	ko05162	Measles	-2.72897	-0.19971	3/136	12500,18761,54123	Cd3d,Prkcq,Irf7

## Sheet: WT-specific DEGs (MOG-WT vs WT)
Up-regulated genes enriched GO terms
GroupID	Category	Term	Description	LogP	Log(q-value)	InTerm_InList	Genes	Symbols
1_Summary	GO Biological Processes	GO:0006954	inflammatory response	-6.41959	-2.17974	7/740	12654,12768,16176,16178,16415,17394,22038,12986,245195,329693	Chil1,Ccr1,Il1b,Il1r2,Itgb2l,Mmp8,Plscr1,Csf3r,Retnlg,Fcrl5
2_Summary	GO Biological Processes	GO:0031347	regulation of defense response	-5.32608	-1.38726	6/674	12768,16176,16178,17394,22038,226695,329693	Ccr1,Il1b,Il1r2,Mmp8,Plscr1,Ifi205,Fcrl5
3_Summary	Reactome Gene Sets	R-MMU-449147	Signaling by Interleukins	-4.5343	-1.0726	4/257	12986,16176,16178,78294,12874	Csf3r,Il1b,Il1r2,Rps27a,Cpd
4_Summary	GO Biological Processes	GO:0045088	regulation of innate immune response	-2.92721	-0.0490873	3/296	12768,22038,226695,12986	Ccr1,Plscr1,Ifi205,Csf3r
Down-regulated genes enriched GO terms
GroupID	Category	Term	Description	LogP	Log(q-value)	InTerm_InList	Genes	Symbols
1_Summary	KEGG Pathway	ko04915	Estrogen signaling pathway	-6.1088	-2.10107	4/96	14281,15511,16476,193740,13653,14128,22695,17872,20969,171543	Fos,Hspa1b,Jun,Hspa1a,Egr1,Fcer2a,Zfp36,Ppp1r15a,Sdc1,Bmf
2_Summary	GO Biological Processes	GO:1902895	positive regulation of pri-miRNA transcription by RNA polymerase II	-5.29897	-1.67974	3/44	13653,14281,16476,14282,22695,20969,171543,269023,14128	Egr1,Fos,Jun,Fosb,Zfp36,Sdc1,Bmf,Zfp608,Fcer2a
3_Summary	GO Biological Processes	GO:0043618	regulation of transcription from RNA polymerase II promoter in response to stress	-5.24013	-1.67974	3/46	13653,16476,17872	Egr1,Jun,Ppp1r15a
4_Summary	GO Biological Processes	GO:0042110	T cell activation	-2.15651	0	3/518	13653,269023,328833	Egr1,Zfp608,Treml2
5_Summary	GO Biological Processes	GO:0044089	positive regulation of cellular component biogenesis	-2.04239	0	3/570	16476,20969,171543	Jun,Sdc1,Bmf

## Sheet: KO specific DEGs (MOG-KO vs KO)
Up-regulated genes enriched GO terms
GroupID	Category	Term	Description	LogP	Log(q-value)	InTerm_InList	Genes	Symbols
1_Summary	GO Biological Processes	GO:0006909	phagocytosis	-3.3905	0	3/358	226421,435321,777688,20533,54672,619846	Rab7b,Ighv12-3,Ighv5-4,Slc4a1,Adgrg3,Igkv5-48
