# Supplementary material for: The novel multiple sclerosis susceptibility gene ATXN1 regulates B cell receptor signaling in B-1a cells
Source: Mol Brain. 2021 Jan 21;14:19. doi: 10.1186/s13041-020-00715-0 (PMC7819313; doi:10.1186/s13041-020-00715-0)
Supplement: Supplementary file 6 — Additional file 6. Enrichment analysis for CIC binding-motifs in the promoters of DEGs from cross-sectional and longitudinal comparisons. [file 13041_2020_715_MOESM6_ESM.xlsx]

## Sheet: Sheet1
		Up-regulated genes			Down-regulated genes
		Fold enrich	p value	Gene	Fold enrich	p value	Gene
motif 1: TGAATGAA	KO vs WT	0.629327	0.472	Ackr2	-∞	1
	MOG-KO vs MOG-WT	0.483559	0.599	Ackr2	-∞	1
	WT specific from MOG-WT vs WT	-∞	1		2.457	0.062	Treml2 (7 motifs in the promoter)
	KO specific from MOG-KO vs KO	-∞	1		-∞	1
motif 2: TGAATGGA	KO vs WT	1.75285	0.087	Il10,Lipc	2.77778	0.046	Ctsw
	MOG-KO vs MOG-WT	2.57069	0.018	Il10,Dusp4,Ighv8-2,Fos	2.72851	0.03	Ctsw,Adam11
	WT specific from MOG-WT vs WT	-∞	1		6.13497	0.005	Treml2,Fos
	KO specific from MOG-KO vs KO	-∞	1		-∞	1
